# Supplementary material for: Small RNA Sequencing Based Identification of MiRNAs in Daphnia magna
Source: PLoS One. 2015 Sep 14;10(9):e0137617. doi: 10.1371/journal.pone.0137617 (PMC4569176; doi:10.1371/journal.pone.0137617)
Supplement: S4 Table — Table represents the raw data for pairwise analysis of miRNA sequences that matched in Daphnia pulex genome. Extracted sequence and corresponding scaffold information are represented for the 18 predicted D. magna miRNAs. (XLSX) [file pone.0137617.s004.xlsx]

## Sheet: Extracted Sequences
S4 Table. Extracted miRNA precursor sequences from D. pulex genome.
Predicted miRNA	Scaffold Information	Extracted Sequence
BANTAM	gi|321458287|gb|GL732637.1|+370129::370311	CTACCGACAGTGTGAATTTTCGGCTTTTAAACCTCGAGACTAGTTTTCTCAGTGATCTGCCAGATATTATTTGAATTTCTGAGATCATTGTGAAAGCTGATTTTGTGGATAGCCTCGACTAGATGCATAGACAGACTGTCTGACTTTGGAATTTATGTGGGTTGGAAATCGTGTACAGTTTT
miR-iab-4-3p	gi|321475518|gb|GL732529.1|-515684::515499	ACCTACAGGCACCGGGAATTTTCGTCATCGAATGCGGTCCGCAAAATCAAATTGTAATTTGTTGAAAGTGTTGCCTCCTGTTACGTATACTGAAGGTATACCGGAATGAATGAAGCTCAGGATACATTCAGTATACGTCCAGGGGGTTAAACATCCAGTCGACCGAGTCGTTTTTCCTCTTAGTT
miR-276-3p	gi|321472252|gb|GL732537.1|+755586::755768	AATCGTCGTCGAATGGATGTGACGTGTCGCTAGCGAGGTATAGAGTTCCTACGTCTTGTCACTGAATTCAAGTCGATTGGTAGGAACTTCATACCGTGCTCTCGACGCCAATCCGATAGTCTCCGATTCATCGTCTTTTTTATTTTTTTTAATTATTACACGGGTGAGACATTTGCATATTT
miR-317	gi|321476891|gb|GL732526.1|-1244064::1243882	TTGATTGATGTGGAAGAGAAAATTTCCACACCGGGACGGGGAACCACCCTGCGTTCGCCTGTTGTTGGAATTTTCCAGGTGAACACAGCTGGTGGTATCTCAGTCCTTGTGATATTGGAACCAATCGACATGTTGTTGTTGTTGTCGTTCTAAATAAGAGAGTTGTTGCGCGAACTTTTCTC
miR-10a	gi|321475518|gb|GL732529.1|-304965::304783	AACGAAAAATTGTCTGAGCGAATACTGATAAGAGATTTGAAATCATCATCACAGCGTGACAGTTCATCATGCTCTACATCTACCCTGTAGATCCGAATTTGTAGTTGCATCACAAGACAAATTCGGTTCTAGAGAGGTTCGTGTGGGGCATAAACAGCTACATGCTAAAACTACGTTTTTTA
miR-275	gi|321476891|gb|GL732526.1|+1790701::1790884	ACGACGACGACAATCATTTCATATTACTGGCCACTCCCCGTGCTGCGACAGGTGCTTCCGGCTGTGTTAATAATTGCGAGTCAGGTACCTGAAGTAGCGCGCGGAGTGGCTCGGAACGATCTCCATTTTACTGGTGCTGCCGCCGCCACCGCCGACATCCATTCTCTCCCCTCCCCCTCAATT
miR-71	gi|321461056|gb|GL732602.1|+240349::240532	TTGATTCTTTTTATTTTATTTTTTTTTTTTGGGGGTGGGGGTTTATATATGTAAAATGTGCGTTGTGAAAGGCATCGGCCTGAAAGACATGGGTAGTGAGATGTTGGCCTGGTAGTTCCTCACCTCTCACTACTTTGTCGTTCATGTCGTGCACTTTTCCAAATCTTCGCCGCCGCCGCTCAT
miR-34	gi|321476891|gb|GL732526.1|-1242194::1242012	CAGTCGAGTCGTCGCTTCTCGTTGAGCCACAAGTGTCTTGATGCAAGTACAAATTGTTTGGGCAAAAGTGTATTGATGGTTGGCAGTGTGGTTAGCTGGTTGTGAAATATTTACTTGAATCCACAGCCACTATCCAAACTGTCCACTGTCGATGACACGATATTCGACAACTAATCAATGAT
miR-8	gi|321457441|gb|GL732653.1|+139365::139548	CGAATGGCGGCTAACGGAGTATCGGTTTCCATCTTACCGGGCAGCATTAGATTGGCTTTTTAAACAAGCATCGTGATTTCTAATACTGTCAGGTAAAGATGTCCTCCGTGCTTGTGAATCATCTTGCCATAAAGTTGTAATTCATTATACACTAATCAATTTCATTCAATGTGTGTAACCATG
miR-965	gi|321467971|gb|GL732554.1|-27883::27701	GTATGCATCAAACAATTAATGTGAAGAAGTGTGCAAAGCAAGGGAAAGGTTGTAGCTCTTATGTCTCATTTTGATTAGCATAAGCGTATGGCTTTTCCCCTGCAGTGTCACTTGATGAACTGCTGTGGCATCATTTATTGCATAACCAATTCTTGTTAATGAAACTTTTTGTACCTGTGTTC
miR-279	gi|321467971|gb|GL732554.1|-68766::68584	TGTTTAGTTTCTAGTTGAGCATCTTGAGCATACGTCAGTCGGCGAGTTCGGTTTTAGTTGTATTTTAAATTTAGTCGGTATGACTAGAACCCACACTCGTCCGGTTGCTGTATTCTATTTCATCGAGTAGGTCTTTTGTATTGTGGTGATTATTATGTCGTGCATTCTCCGAGTACTTGGTA
miR-252	gi|321453411|gb|GL732805.1|+65986::66167	GCCTTGCATTTCGTCGGTATTAGTTGATAACGTATTAATTGCGCTTTTAGCTTATTTAAAGATGATTCCTACCCCGTTCCTAAGTACTCGTGCCGCAGGAGAGATGTATTAATCTGCAAGTTCCTCCTGCTGCTCAAGTTCTTAACCAATGGGTGGGAGAAACCTCCAAATTGTAATGTGT
miR-981	gi|321478225|gb|GL732524.1|-1451092::1450910	ACTTTTCGTGTGTGTTTTCAAATTGTGCCGTGCTTGTCCGGGTTTCGCGACGCTCGAACGCCGTTTACTTTCACAGTCCGTTCGTTGTCGACGAAACCTGCATATCGCACGGTCACTCTCTACATTTCCCCCCCCCCCCTCTCTCTCTCTCTATAATGATGTTCTTCTATTTTGTTGTTATT
miR-745	gi|321463068|gb|GL732585.1|-362098::361916	TAGCTTCCCGCCTTAAAAGATTTTCCCTGTGTTGGGTCGGTCCTTCCCGGGGCACCTTGCTGATAGGTAGTCAAGCACGCGAGCTGCCCAGTGAAGGGCTTTCCGAATCAGGAGACGAACCGTCTTTTTGTTTGATATTGTTTCACTTGTTTGTTCTTAGTAGCTAAATCATTTGTGTAGCT
miR-993	gi|321475518|gb|GL732529.1|+282279::282461	TCCCCCAACAAACAAACAAACAAAGCCTGCCAGTACCGATACCCTGTAGCTCCGGGCTTTTGTTTGGTTTCTAATAATCAGAAGCTCGTTTCTACAGGTATCTTACGGGTAAACGAAAGAATGAAAGATTTTTGGTTTTTCAATAATCTATCGGCTACATCATCATTTTCCGTCAACGGAGC
miR-276-5p	gi|321472252|gb|GL732537.1|+755586::755768	GTGTGTGTGTTCGTCTTTTTTCTTTCTTTCTTTCTCATTTCCAGTTTGAAATCGTCGTCGAATGGATGTGACGTGTCGCTAGCGAGGTATAGAGTTCCTACGTCTTGTCACTGAATTCAAGTCGATTGGTAGGAACTTCATACCGTGCTCTCGACGCCAATCCGATAGTCTCCGATTCATCG
miR-219	gi|321453733|gb|GL732774.1|-93736::93553	GCTCCATATCTCTAAACACTGTAAACAGCAACCATTCAACGAACGTGGAAGAAAAATGTTTTCTAAAACGTTGCAGGCCCTGATTGTCCAAACGCAATTCTTGTACAAATATAATATCAAGAAATGTGTAGGGGCATCGTTGCTTGCACGTATAAATCATCGCTTACTGACTCACATTTCAAG
miR-153	gi|321477518|gb|GL732525.1|-3560747::3560565	AAAAAAGTATTGATTCGGTTATATCATCTGTGGCTCACCTCTCATTTTTGTGATTTTTGCAATTTAAATTAAACAATTAATTGCATAGTCACAAAAGTGATGGGTGCTTTGCAGAATTTGTTCCTTCTCGCCTTCCAAGAGGGTTCTGGCGGTCATGGTGGATTTTTATGTAGGGGTTTCGT
