# Supplementary material for: Small RNA Sequencing Based Identification of MiRNAs in Daphnia magna
Source: PLoS One. 2015 Sep 14;10(9):e0137617. doi: 10.1371/journal.pone.0137617 (PMC4569176; doi:10.1371/journal.pone.0137617)
Supplement: S5 Table — Table represents the list of predicted miRNAs involved in calcium, Hedgehog, WNT, Notch and chemokine signaling pathways in Homo sapiens and Mus musculus. For each signaling pathway, homologous miRNAs matching those downloaded from the TarBase database are presented. ‘Total’ represents the unique number of development specific miRNAs based on their involvement in one of the four signaling cascades: calcium, Hedgehog, WNT, Notch and/or chemokine pathways. (XLSX) [file pone.0137617.s005.xlsx]

## Sheet: Total_Hits
S5 Table. Pairwise comparision of predicted D. magna miRNAs with those involved in development-related pathways in Homo sapiens and Mus musculus.
Homo sapiens	Mus musculus
hsa-mir-184	mma-mir-9-5p
hsa-mir-9-5p	mma-mir-133a-3p
hsa-mir-10a-5p	mma-mir-7b-5p
hsa-mir-10b-5p	mma-mir-125b-5p
hsa-mir-7-5p	mma-mir-124-3p
hsa-mir-21-5p	mma-mir-148b-3p
hsa-mir-92a-3p	mma-mir-148a-3p
hsa-mir-125b-5p	mma-mir-26a-5p
hsa-mir-124-3p	mma-mir-23b-3p
hsa-mir-200b-3p	mma-mir-425-5p
hsa-mir-375	mma-mir-16-5p
hsa-mir-1	mma-mir-24-3p
hsa-let-7a-5p	mma-mir-152-3p
hsa-let-7f-5p	mma-mir-20a-5p
hsa-mir-148b-3p	mma-mir-17-5p
hsa-mir-148a-3p	mma-mir-106a-5p
hsa-mir-27b-3p	mma-mir-93-5p
hsa-mir-26a-5p	mma-mir-340-5p
hsa-mir-421
hsa-mir-183-5p
hsa-mir-221-3p
hsa-mir-103a-3p
hsa-mir-107
hsa-mir-23b-3p
hsa-mir-33a-5p
hsa-mir-22-3p
hsa-mir-378a-3p
hsa-mir-429
hsa-mir-200a-3p
hsa-mir-141-3p
hsa-mir-29a-3p
hsa-mir-29c-3p
hsa-mir-425-5p
hsa-mir-96-5p
hsa-mir-27a-3p
hsa-mir-16-5p
hsa-mir-182-5p
hsa-mir-24-3p
hsa-mir-222-3p
hsa-mir-25-3p
hsa-mir-32-5p
hsa-mir-196a-5p
hsa-mir-20a-5p
hsa-mir-20b-5p
hsa-mir-17-5p
hsa-mir-186-5p
hsa-mir-93-5p
hsa-mir-192-5p
hsa-mir-194-5p
hsa-mir-590-3p
hsa-mir-181b-5p
hsa-mir-340-5p

## Sheet: Calcium_Hits
Homo sapiens	Mus musculus
hsa-mir-9-5p	mma-mir-9-5p
hsa-mir-7-5p	mma-mir-7b-5p
hsa-mir-21-5p	mma-mir-124-3p
hsa-mir-125b-5p	mma-mir-148b-3p
hsa-mir-124-3p	mma-mir-148a-3p
hsa-mir-375	mma-mir-26a-5p
hsa-mir-1	mma-mir-425-5p
hsa-mir-148b-3p	mma-mir-24-3p
hsa-mir-27b-3p	mma-mir-152-3p
hsa-mir-103a-3p	mma-mir-17-5p
hsa-mir-22-3p	mma-mir-340-5p
hsa-mir-16-5p
hsa-mir-24-3p
hsa-mir-32-5p
hsa-mir-186-5p
hsa-mir-93-5p
hsa-mir-192-5p
hsa-mir-340-5p

## Sheet: Hedgehog_Hits
Homo sapiens	Mus musculus
hsa-mir-9-5p	mma-mir-9-5p
hsa-mir-10a-5p	mma-mir-7b-5p
hsa-mir-7-5p	mma-mir-125b-5p
hsa-mir-21-5p	mma-mir-124-3p
hsa-mir-125b-5p	mma-mir-26a-5p
hsa-mir-124-3p	mma-mir-425-5p
hsa-mir-375	mma-mir-16-5p
hsa-mir-1	mma-mir-24-3p
hsa-mir-148b-3p	mma-mir-20a-5p
hsa-mir-148a-3p	mma-mir-17-5p
hsa-mir-26a-5p	mma-mir-340-5p
hsa-mir-183-5p
hsa-mir-103a-3p
hsa-mir-107
hsa-mir-33a-5p
hsa-mir-22-3p
hsa-mir-378a-3p
hsa-mir-16-5p
hsa-mir-196a-5p
hsa-mir-186-5p
hsa-mir-93-5p
hsa-mir-192-5p
hsa-mir-590-3p

## Sheet: WTN_Hits
Homo sapiens	Mus musculus
hsa-mir-184	mma-mir-9-5p
hsa-mir-9-5p	mma-mir-7b-5p
hsa-mir-10a-5p	mma-mir-124-3p
hsa-mir-7-5p	mma-mir-148b-3p
hsa-mir-21-5p	mma-mir-148a-3p
hsa-mir-92a-3p	mma-mir-26a-5p
hsa-mir-125b-5p	mma-mir-425-5p
hsa-mir-124-3p	mma-mir-24-3p
hsa-mir-200b-3p	mma-mir-152-3p
hsa-mir-375	mma-mir-17-5p
hsa-mir-1	mma-mir-340-5p
hsa-let-7a-5p
hsa-let-7f-5p
hsa-mir-148b-3p
hsa-mir-26a-5p
hsa-mir-421
hsa-mir-183-5p
hsa-mir-221-3p
hsa-mir-103a-3p
hsa-mir-33a-5p
hsa-mir-22-3p
hsa-mir-378a-3p
hsa-mir-429
hsa-mir-200a-3p
hsa-mir-141-3p
hsa-mir-29a-3p
hsa-mir-29c-3p
hsa-mir-425-5p
hsa-mir-16-5p
hsa-mir-182-5p
hsa-mir-24-3p
hsa-mir-25-3p
hsa-mir-196a-5p
hsa-mir-20a-5p
hsa-mir-17-5p
hsa-mir-186-5p
hsa-mir-93-5p
hsa-mir-192-5p
hsa-mir-194-5p
hsa-mir-590-3p
hsa-mir-181b-5p

## Sheet: Notch_Hits
Homo sapiens	Mus musculus
hsa-mir-9-5p	mma-mir-9-5p
hsa-mir-10a-5p	mma-mir-7b-5p
hsa-mir-10b-5p	mma-mir-124-3p
hsa-mir-21-5p	mma-mir-26a-5p
hsa-mir-92a-3p	mma-mir-23b-3p
hsa-mir-124-3p	mma-mir-17-5p
hsa-mir-200b-3p	mma-mir-340-5p
hsa-mir-375
hsa-mir-1
hsa-mir-27b-3p
hsa-mir-183-5p
hsa-mir-221-3p
hsa-mir-103a-3p
hsa-mir-23b-3p
hsa-mir-429
hsa-mir-29c-3p
hsa-mir-16-5p
hsa-mir-182-5p
hsa-mir-24-3p
hsa-mir-25-3p
hsa-mir-32-5p
hsa-mir-93-5p
hsa-mir-194-5p
hsa-mir-181b-5p

## Sheet: Chemokine_Hits
Homo sapiens	Mus musculus
hsa-mir-184	mma-mir-9-5p
hsa-mir-9-5p	mma-mir-133a-3p
hsa-mir-10a-5p	mma-mir-7b-5p
hsa-mir-7-5p	mma-mir-124-3p
hsa-mir-21-5p	mma-mir-26a-5p
hsa-mir-125b-5p	mma-mir-425-5p
hsa-mir-124-3p	mma-mir-24-3p
hsa-mir-200b-3p	mma-mir-20a-5p
hsa-mir-375	mma-mir-17-5p
hsa-mir-1	mma-mir-106a-5p
hsa-let-7a-5p	mma-mir-93-5p
hsa-mir-148b-3p	mma-mir-340-5p
hsa-mir-148a-3p
hsa-mir-26a-5p
hsa-mir-221-3p
hsa-mir-103a-3p
hsa-mir-107
hsa-mir-23b-3p
hsa-mir-22-3p
hsa-mir-429
hsa-mir-200a-3p
hsa-mir-141-3p
hsa-mir-29a-3p
hsa-mir-29c-3p
hsa-mir-96-5p
hsa-mir-27a-3p
hsa-mir-16-5p
hsa-mir-182-5p
hsa-mir-24-3p
hsa-mir-222-3p
hsa-mir-32-5p
hsa-mir-20a-5p
hsa-mir-20b-5p
hsa-mir-17-5p
hsa-mir-186-5p
hsa-mir-93-5p
hsa-mir-192-5p
